# Supplementary material for: Anemia and blood transfusions in myelofibrosis: economic and organizational impact on Italian patients, caregivers and hospitals
Source: Front Oncol. 2025 Mar 7;15:1549023. doi: 10.3389/fonc.2025.1549023 (PMC11926708; doi:10.3389/fonc.2025.1549023)
Supplement: Supplementary file 1 [file DataSheet1.zip]

Archive with 5 entries (4 files):
- Data Sheet 1/
- Data Sheet 1/Supplementary Figure 1.pdf
- Data Sheet 1/Supplementary Material A.pdf
- Data Sheet 1/Supplementary Material B.pdf
- Data Sheet 1/Supplementary Table 1.docx
